# Supplementary material for: Multifocal transcranial direct current stimulation enhances lower limb jump performance and neuromuscular adaptation in female collegiate basketball players
Source: PeerJ. 2026 Feb 4;14:e20705. doi: 10.7717/peerj.20705 (PMC12882725; doi:10.7717/peerj.20705)
Supplement: Supplemental Information 1 [file peerj-14-20705-s001.xlsx]

## Sheet: pre-test
Subject - Number	VMO	RF	VL	ST	BF	MG	LG	TA	VMO（mvc）	RF（mvc）	VL（mvc）	ST（mvc）	BF（mvc）	MG（mvc）	LG（mvc）	TA（mvc）	VMOmvc%	RFmvc%	VLmvc%	STmvc%	BFmvc%	MGmvc%	LGmvc%	TAmvc%
1	412.711	302.874	208.416	180.606	108.202	245.465	302.668	249.562	676.659	354.844	290.063	703.61	503.665	512.919	725.729	733.343	0.609925	0.85354	0.718519522131564	0.256685	0.214829	0.478565	0.417054	0.340307
2	379.401	451.074	357.115	118.969	156.471	197.29	160.273	218.48	286.818	816.786	305.587	831.191	745.114	251.172	176.044	570.526	1.32279	0.552255	1.16862	0.143131	0.209996	0.785477	0.910415	0.382945
3	236.033	201.052	560.941	55.3959	71.3355	169.612	190.91	264.765	255.419	316.11	208.009	408.093	336.655	391.815	358.597	517.895	0.924101	0.636019	2.69672	0.135743	0.211895	0.432888	0.53238	0.511233
4	191.371	241.048	168.96	118.617	208.349	171.146	135.31	143.423	314.042	301.676	230.77	495.805	465.236	311.577	215.939	544.451	0.60938	0.799028	0.732158	0.239241	0.447835	0.549289	0.626611	0.263427
5	323.402	250.191	195.151	114.965	113.042	186.002	236.854	185.357	323.458	578.112	221.23	660.332	286.83	387.672	177.98	613.459	0.999827	0.432773	0.882118	0.174102	0.394108	0.479793	1.33079	0.302151
6	281.666	350.811	258.71	218.65	338.401	203.808	452.244	238.558	413.412	278.837	282.039	464.747	326.588	381.097	500.892	553.875	0.681321	1.25812	0.917284	0.470471	1.03617	0.534792	0.902878	0.430707
7	228.494	162.907	231.813	138.355	84.9589	232.582	160.713	243.111	289.818	223.174	278.079	629.945	606.452	267.023	353.447	638.211	0.788404	0.729953	0.833622	0.21963	0.140092	0.87102	0.454701	0.380926
8	112.257	355.786	111.516	262.579	174.398	180.195	94.474	226.26	427.038	579.026	292.892	747.415	781.925	359.221	126.317	629.069	0.262873	0.614456	0.380741	0.351316	0.223037	0.501627	0.747914	0.359674
9	403.928	295.11	220.007	181.337	247.531	166.543	168.307	342.365	385.627	460.868	244.624	442.36	434.496	190.899	166.774	824.033	1.04746	0.640335	0.899369	0.409931	0.569696	0.872415	1.00919	0.415475
10	416.724	362.424	363.329	121.262	85.8206	313.502	376.575	243.601	432.241	689.716	352.664	533.372	483.821	683.3	219.215	799.327	0.964101	0.525469	1.03024	0.22735	0.177381	0.458806	1.71784	0.304758
11	228.208	310.37	263.78	78.9375	84.7033	165.065	128.931	264.065	314.658	386.023	309.216	492.405	299.296	286.352	185.886	580.516	0.725258	0.80402	0.853061	0.16031	0.283008	0.57644	0.693604	0.45488
12	274.212	408.447	512.39	121.991	198.342	279.214	267.908	233.636	306.677	560.504	260.041	644.144	762.245	377.23	364.009	558.556	0.894139	0.728714	1.97042	0.189385	0.260208	0.740168	0.735993	0.418286
13	302.294	331.557	321.952	72.5786	98.7981	162.523	206.219	296.323	344.044	546.225	329.101	477.457	439.863	392.439	165.453	719.899	0.878649	0.606997	0.978278	0.152011	0.224611	0.414136	1.24639	0.411618
14	188.698	236.593	152.627	83.5652	64.7419	135.088	89.3904	165.37	283.851	377.701	193.126	423.152	264.564	209.114	166.952	299.932	0.664778	0.626402	0.790295	0.197483	0.244712	0.646001	0.535426	0.551358

## Sheet: sham
Subject - Number	VMO	RF	VL	ST	BF	MG	LG	TA	VMO（mvc）	RF（mvc）	VL（mvc）	ST（mvc）	BF（mvc）	MG（mvc）	LG（mvc）	TA（mvc）	VMOmvc%	RFmvc%	VLmvc%	STmvc%	BFmvc%	MGmvc%	LGmvc%	TAmvc%
1	429.46	296.555	192.817	73.8954	111.342	278.21	366.462	231.385	676.659	354.844	290.063	703.61	503.665	512.919	725.729	733.343	0.634677	0.835733	0.664741568300139	0.105023	0.221064	0.542405436804922	0.504957	0.315521
2	419.963	484.388	355.508	151.625	149.03	237.377	172.267	218.443	286.818	816.786	305.587	831.191	745.114	251.172	176.044	570.526	1.46421	0.593041	1.16336	0.182419	0.20001	0.945077	0.978546	0.38288
3	199.124	182.482	232.198	67.5163	69.3524	187.061	190.591	140.686	255.419	316.11	208.009	408.093	336.655	391.815	358.597	517.895	0.779597	0.577273	1.11629	0.165443	0.206005	0.477421	0.531491	0.27165
4	244.375	400.05	256.541	68.6754	87.3641	251.952	188.957	253.56	314.042	301.676	230.77	495.805	465.236	311.577	215.939	544.451	0.77816	1.32609	1.11167	0.138513	0.187785	0.808634	0.875046	0.465717
5	631.316	424.775	287.986	102.585	154.627	302.822	231.486	300.804	323.458	578.112	221.23	660.332	286.83	387.672	177.98	613.459	1.95177	0.734763	1.30175	0.155354	0.53909	0.78113	1.30063	0.490341
6	222.108	564.655	259.554	195.606	230.204	82.8214	68.4814	230.798	413.412	278.837	282.039	464.747	326.588	381.097	500.892	553.875	0.537256	2.02504	0.920276	0.420887	0.704876	0.217323	0.136719	0.416697
7	297.276	254.564	278.825	76.0987	246.148	257.068	223.752	360.572	289.818	223.174	278.079	629.945	606.452	267.023	353.447	638.211	1.02573	1.14065	1.00268	0.120802	0.405882	0.96272	0.633056	0.564973
8	272.695	242.946	266.149	123.602	161.489	461.998	184.562	478.461	427.038	579.026	292.892	747.415	781.925	359.221	126.317	629.069	0.638573	0.419577	0.908693	0.165373	0.206527	1.28611	1.46111	0.760586
9	494.378	429.167	471.079	555.144	176.544	284.236	230.757	289.809	385.627	460.868	244.624	442.36	434.496	190.899	166.774	824.033	1.28201	0.931214	1.92573	1.25496	0.406319	1.48893	1.38365	0.351696
10	433.854	338.048	256.026	110.302	104.052	387.548	348.594	292.46	432.241	689.716	352.664	533.372	483.821	683.3	219.215	799.327	1.00373	0.490127	0.725977	0.206801	0.215063	0.567171	1.5902	0.365883
11	282.587	436.075	293.324	76.0822	75.4234	218.154	107.999	254.663	314.658	386.023	309.216	492.405	299.296	286.352	185.886	580.516	0.898078	1.12966	0.948606	0.154511	0.252003	0.761838	0.580997	0.438684
12	587.281	489.084	572.936	429.125	343.598	261.184	562.547	324.893	306.677	560.504	260.041	644.144	762.245	377.23	364.009	558.556	1.91498	0.872579	2.20325	0.666194	0.450771	0.692373	1.54542	0.581666
13	289.722	311.913	435.211	65.3487	95.7314	223.665	215.137	253.298	344.044	546.225	329.101	477.457	439.863	392.439	165.453	719.899	0.842107	0.571033	1.32242	0.136868	0.217639	0.569936	1.30029	0.351852
14	236.702	558.244	147.974	378.296	383.427	194.619	94.1973	214.069	283.851	377.701	193.126	423.152	264.564	209.114	166.952	299.932	0.833894	1.478	0.766202	0.893996	1.44928	0.930683	0.564218	0.713724

## Sheet: 2mA
Subject - Number	VMO	RF	VL	ST	BF	MG	LG	TA	VMO（mvc）	RF（mvc）	VL（mvc）	ST（mvc）	BF（mvc）	MG（mvc）	LG（mvc）	TA（mvc）	VMOmvc%	RFmvc%	VLmvc%	STmvc%	BFmvc%	MGmvc%	LGmvc%	TAmvc%
1	259.262	275.521	372.919	92.3928	111.444	287.759	413.045	285.337	676.659	354.844	290.063	703.61	503.665	512.919	725.729	733.343	0.38315	0.776456	1.28565	0.131313	0.221266	0.561022	0.569145	0.389091
2	376.888	460.652	207.053	130.895	269.1	147.276	197.161	203.153	286.818	816.786	305.587	831.191	745.114	251.172	176.044	570.526	1.31403	0.563981	0.677558	0.157479	0.361153	0.586355	1.11995	0.35608
3	349.704	668.48	267.915	159.513	340.656	153.739	163.114	202.197	255.419	316.11	208.009	408.093	336.655	391.815	358.597	517.895	1.36914	2.11471	1.288	0.390874	1.01189	0.392376	0.454867	0.390421
4	331.414	188.308	232.52	60.3614	152.171	244.53	192.718	332.715	314.042	301.676	230.77	495.805	465.236	311.577	215.939	544.451	1.05532	0.624205	1.00758	0.121744	0.327084	0.784813	0.892463	0.611102
5	325.617	457.822	400.279	368.487	135.853	201.934	202.379	369.875	323.458	578.112	221.23	660.332	286.83	387.672	177.98	613.459	1.00667	0.791927	1.80933	0.558033	0.473636	0.520889	1.13709	0.602934
6	210.99	242.719	292.798	220.089	135.52	226.027	229.817	177.311	413.412	278.837	282.039	464.747	326.588	381.097	500.892	553.875	0.510363	0.87047	1.03815	0.473567	0.414957	0.593095	0.458816	0.320128
7	264.952	321.679	332.732	69.683	91.1144	161.149	258.185	275.362	289.818	223.174	278.079	629.945	606.452	267.023	353.447	638.211	0.9142	1.44138	1.19654	0.110618	0.150242	0.603503	0.730477	0.431459
8	348.286	275.524	535.198	287.436	266.34	416.885	327.625	262.616	427.038	579.026	292.892	747.415	781.925	359.221	126.317	629.069	0.815585	0.47584	1.82729	0.384574	0.340621	1.16053	2.59368	0.417468
9	680.334	392.006	262.045	148.799	163.21	190.881	183.484	212.986	385.627	460.868	244.624	442.36	434.496	190.899	166.774	824.033	1.76423	0.850581	1.07122	0.336375	0.37563	0.999906	1.10019	0.258468
10	323.325	355.121	447.116	90.9315	153.247	278.215	184.133	216.483	432.241	689.716	352.664	533.372	483.821	683.3	219.215	799.327	0.748021	0.51488	1.26782	0.170484	0.316743	0.407164	0.839967	0.270832
11	336.952	190.551	322.319	141.427	103.46	210.568	195.356	225.027	314.658	386.023	309.216	492.405	299.296	286.352	185.886	580.516	1.07085	0.493627	1.04237	0.287217	0.345678	0.735346	1.05095	0.387633
12	330.96	343.82	650.468	151.327	143.266	197.822	250.406	243.657	306.677	560.504	260.041	644.144	762.245	377.23	364.009	558.556	1.07918	0.613412	2.50141	0.234927	0.187953	0.524406	0.687912	0.436227
13	272.218	354.131	282.405	57.0333	217.348	171.135	175.436	452.604	344.044	546.225	329.101	477.457	439.863	392.439	165.453	719.899	0.79123	0.648324	0.858111	0.119452	0.494127	0.436081	1.06034	0.628705
14	221.373	187.23	178.842	84.2966	68.0501	125.696	88.1486	162.07	283.851	377.701	193.126	423.152	264.564	209.114	166.952	299.932	0.779891	0.495709	0.926036	0.199211	0.257216	0.601088	0.527988	0.540355

## Sheet: 4mA
Subject - Number	VMO	RF	VL	ST	BF	MG	LG	TA	VMO（mvc）	RF（mvc）	VL（mvc）	ST（mvc）	BF（mvc）	MG（mvc）	LG（mvc）	TA（mvc）	VMOmvc%	RFmvc%	VLmvc%	STmvc%	BFmvc%	MGmvc%	LGmvc%	TAmvc%
1	174.686	363.828	369.355	134.448	175.569	204.043	331.118	181.203	676.659	354.844	290.063	703.61	503.665	512.919	725.729	733.343	0.25816	1.02532	1.27336	0.191083	0.348583	0.397808	0.456256	0.247092
2	471.111	373.387	375.447	110.299	226.904	90.2094	178.535	251.585	286.818	816.786	305.587	831.191	745.114	251.172	176.044	570.526	1.64254	0.457142	1.22861	0.1327	0.304522	0.359154	1.01415	0.44097
3	355.414	292.789	231.718	62.8482	102.925	182.319	125.363	309.52	255.419	316.11	208.009	408.093	336.655	391.815	358.597	517.895	1.39149	0.926224	1.11398	0.154004	0.305729	0.465319	0.349593	0.597651
4	399.828	410.652	234.517	166.221	119.42	240.622	364.103	277.206	314.042	301.676	230.77	495.805	465.236	311.577	215.939	544.451	1.27317	1.36123	1.01624	0.335255	0.256687	0.77227	1.68614	0.509148
5	345.66	332.184	246.781	118.7	131.878	237.223	277.402	271.015	323.458	578.112	221.23	660.332	286.83	387.672	177.98	613.459	1.06864	0.574602	1.1155	0.179758	0.459778	0.611917	1.55861	0.441782
6	639.836	259.478	451.101	406.292	328.975	335.506	302.68	250.1	413.412	278.837	282.039	464.747	326.588	381.097	500.892	553.875	1.5477	0.930573	1.59943	0.874222	1.00731	0.880368	0.604282	0.451546
7	229.041	203.625	228.769	99.5561	47.7716	247.042	170.079	234.049	289.818	223.174	278.079	629.945	606.452	267.023	353.447	638.211	0.790291	0.912403	0.822675	0.158039	0.0787723	0.925173	0.4812	0.366727
8	259.414	272.833	161.027	143.197	137.361	306.095	253.487	150.806	427.038	579.026	292.892	747.415	781.925	359.221	126.317	629.069	0.607472	0.471193	0.549782	0.19159	0.17567	0.852108	2.00676	0.239729
9	516.12	403.429	261.43	125.91	144.498	330.294	294.077	204.095	385.627	460.868	244.624	442.36	434.496	190.899	166.774	824.033	1.33839	0.875367	1.0687	0.284632	0.332564	1.7302	1.76332	0.247678
10	553.106	415.502	246.762	129.119	120.232	316.634	328.96	326.145	432.241	689.716	352.664	533.372	483.821	683.3	219.215	799.327	1.27962	0.602425	0.699708	0.242081	0.248505	0.463389	1.50063	0.408024
11	271.539	189.57	247.653	186.924	85.1207	236.561	123.22	315.804	314.658	386.023	309.216	492.405	299.296	286.352	185.886	580.516	0.862967	0.491085	0.800906	0.379614	0.284403	0.826119	0.662881	0.544006
12	423.286	551.452	355.505	187.948	175.234	328.513	346.983	373.03	306.677	560.504	260.041	644.144	762.245	377.23	364.009	558.556	1.38023	0.98385	1.36711	0.291779	0.229892	0.870855	0.953227	0.667847
13	232.619	361.251	347.191	69.8289	187.59	221.787	165.17	343.463	344.044	546.225	329.101	477.457	439.863	392.439	165.453	719.899	0.676132	0.661359	1.05497	0.146252	0.426474	0.565151	0.998289	0.477099
14	221.86	179.81	135.091	103.946	104.456	184.964	129.609	218.721	283.851	377.701	193.126	423.152	264.564	209.114	166.952	299.932	0.781606	0.476064	0.699495	0.245647	0.394823	0.884512	0.776325	0.729234

## Sheet: spss
VMOmvc%T0	VMOmvc%T1	VMOmvc%T2	VMOmvc%T3	RFmvc%T0	RFmvc%T1	RFmvc%T2	RFmvc%T3	VLmvc%T0	VLmvc%T1	VLmvc%T2	VLmvc%T3	STmvc%T0	STmvc%T1	STmvc%T2	STmvc%T3	BFmvc%T0	BFmvc%T1	BFmvc%T2	BFmvc%T3	MGmvc%T0	MGmvc%T1	MGmvc%T2	MGmvc%T3	LGmvc%T0	LGmvc%T1	LGmvc%T2	LGmvc%T3	TAmvc%T0	TAmvc%T1	TAmvc%T2	TAmvc%T3
60.9925	63.4677	38.315	25.816	85.354	83.5733	77.6456	102.532	71.852	66.4742	128.565	127.336	25.6685	10.5023	13.1313	19.1083	21.4829	22.1064	22.1266	34.8583	47.8565	54.2405	56.1022	39.7808	41.7054	50.4957	56.9145	45.6256	34.0307	31.5521	38.9091	24.7092
132.279	146.421	131.403	164.254	55.2255	59.3041	56.3981	45.7142	116.862	116.336	67.7558	122.861	14.3131	18.2419	15.7479	13.27	20.9996	20.001	36.1153	30.4522	78.5477	94.5077	58.6355	35.9154	91.0415	97.8546	111.995	101.415	38.2945	38.288	35.608	44.097
92.4101	77.9597	136.914	139.149	63.6019	57.7273	211.471	92.6224	269.672	111.629	128.8	111.398	13.5743	16.5443	39.0874	15.4004	21.1895	20.6005	101.189	30.5729	43.2888	47.7421	39.2376	46.5319	53.238	53.1491	45.4867	34.9593	51.1233	27.165	39.0421	59.7651
60.938	77.816	105.532	127.317	79.9028	132.609	62.4205	136.123	73.2158	111.167	100.758	101.624	23.9241	13.8513	12.1744	33.5255	44.7835	18.7785	32.7084	25.6687	54.9289	80.8634	78.4813	77.227	62.6611	87.5046	89.2463	168.614	26.3427	46.5717	61.1102	50.9148
99.9827	195.177	100.667	106.864	43.2773	73.4763	79.1927	57.4602	88.2118	130.175	180.933	111.55	17.4102	15.5354	55.8033	17.9758	39.4108	53.909	47.3636	45.9778	47.9793	78.113	52.0889	61.1917	133.079	130.063	113.709	155.861	30.2151	49.0341	60.2934	44.1782
68.1321	53.7256	51.0363	154.77	125.812	202.504	87.047	93.0573	91.7284	92.0276	103.815	159.943	47.0471	42.0887	47.3567	87.4222	103.617	70.4876	41.4957	100.731	53.4792	21.7323	59.3095	88.0368	90.2878	13.6719	45.8816	60.4282	43.0707	41.6697	32.0128	45.1546
78.8404	102.573	91.42	79.0291	72.9953	114.065	144.138	91.2403	83.3622	100.268	119.654	82.2675	21.963	12.0802	11.0618	15.8039	14.0092	40.5882	15.0242	7.87723	87.102	96.272	60.3503	92.5173	45.4701	63.3056	73.0477	48.12	38.0926	56.4973	43.1459	36.6727
26.2873	63.8573	81.5585	60.7472	61.4456	41.9577	47.584	47.1193	38.0741	90.8693	182.729	54.9782	35.1316	16.5373	38.4574	19.159	22.3037	20.6527	34.0621	17.567	50.1627	128.611	116.053	85.2108	74.7914	146.111	259.368	200.676	35.9674	76.0586	41.7468	23.9729
104.746	128.201	176.423	133.839	64.0335	93.1214	85.0581	87.5367	89.9369	192.573	107.122	106.87	40.9931	125.496	33.6375	28.4632	56.9696	40.6319	37.563	33.2564	87.2415	148.893	99.9906	173.02	100.919	138.365	110.019	176.332	41.5475	35.1696	25.8468	24.7678
96.4101	100.373	74.8021	127.962	52.5469	49.0127	51.488	60.2425	103.024	72.5977	126.782	69.9708	22.735	20.6801	17.0484	24.2081	17.7381	21.5063	31.6743	24.8505	45.8806	56.7171	40.7164	46.3389	171.784	159.02	83.9967	150.063	30.4758	36.5883	27.0832	40.8024
72.5258	89.8078	107.085	86.2967	80.402	112.966	49.3627	49.1085	85.3061	94.8606	104.237	80.0906	16.031	15.4511	28.7217	37.9614	28.3008	25.2003	34.5678	28.4403	57.644	76.1838	73.5346	82.6119	69.3604	58.0997	105.095	66.2881	45.488	43.8684	38.7633	54.4006
89.4139	191.498	107.918	138.023	72.8714	87.2579	61.3412	98.385	197.042	220.325	250.141	136.711	18.9385	66.6194	23.4927	29.1779	26.0208	45.0771	18.7953	22.9892	74.0168	69.2373	52.4406	87.0855	73.5993	154.542	68.7912	95.3227	41.8286	58.1666	43.6227	66.7847
87.8649	84.2107	79.123	67.6132	60.6997	57.1033	64.8324	66.1359	97.8278	132.242	85.8111	105.497	15.2011	13.6868	11.9452	14.6252	22.4611	21.7639	49.4127	42.6474	41.4136	56.9936	43.6081	56.5151	124.639	130.029	106.034	99.8289	41.1618	35.1852	62.8705	47.7099
66.4778	83.3894	77.9891	78.1606	62.6402	147.8	49.5709	47.6064	79.0295	76.6202	92.6036	69.9495	19.7483	89.3996	19.9211	24.5647	24.4712	144.928	25.7216	39.4823	64.6001	93.0683	60.1088	88.4512	53.5426	56.4218	52.7988	77.6325	55.1358	71.3724	54.0355	72.9234
