# Supplementary material for: Multifocal transcranial direct current stimulation enhances lower limb jump performance and neuromuscular adaptation in female collegiate basketball players
Source: PeerJ. 2026 Feb 4;14:e20705. doi: 10.7717/peerj.20705 (PMC12882725; doi:10.7717/peerj.20705)
Supplement: Supplemental Information 2 — Jump height and other kinetic parameters recorded during the CMJ and squat jump (SJ) tests. [file peerj-14-20705-s002.xlsx]

## Sheet: pre-test
Subject - number	CMJ Jump Height from Flight T [m]	CMJ - Jump T [s]	Contermovement depth[m]	RSImod	SJ Jump Height from Flight T [m]	EUR	DJ-RSI
1	0.259	0.806	-0.313617	0.32134	0.224	1.15625	0.644
2	0.249	0.803	-0.297976	0.310087	0.237	1.05063	0.421
3	0.225	0.968	-0.333679	0.232438	0.224	1.00446	0.284
4	0.252	0.924	-0.329481	0.272727	0.205	1.22927	0.535
5	0.297	0.965	-0.359672	0.307772	0.3	0.99	0.679
6	0.224	0.692	-0.249593	0.323699	0.202	1.10891	0.406
7	0.253	0.826	-0.335833	0.306295	0.231	1.09524	0.485
8	0.245	0.689	-0.301671	0.355588	0.244	1.0041	0.646
9	0.204	1.079	-0.309916	0.189064	0.174	1.17241	0.339
10	0.254	0.831	-0.195926	0.305656	0.276	0.92029	0.406
11	0.235	0.77	-0.296139	0.305195	0.221	1.06335	0.581
12	0.324	0.766	-0.306269	0.422977	0.278	1.16547	0.545
13	0.215	1.029	-0.280254	0.208941	0.247	0.870445	0.508
14	0.252	0.94	-0.353219	0.268085	0.235	1.07234	0.541

## Sheet: 4mA
Subject - number	CMJ Jump Height from Flight T [m]	CMJ - Jump T [s]	Contermovement depth[m]	RSImod	SJ Jump Height from Flight T [m]	EUR	DJ-RSI
1	0.287	0.771	-0.295858	0.372244	0.283	1.01413	0.686
2	0.294	0.803	-0.323253	0.366127	0.281	1.04626	0.574
3	0.277	0.915	-0.332041	0.302732	0.271	1.02214	0.461
4	0.292	0.82	-0.319525	0.356098	0.254	1.14961	0.458
5	0.32	0.972	-0.436616	0.329218	0.307	1.04235	0.7
6	0.238	0.755	-0.308659	0.315232	0.236	1.00847	0.33
7	0.27	0.755	-0.306063	0.357616	0.264	1.02273	0.465
8	0.249	0.781	-0.277424	0.318822	0.24	1.0375	0.598
9	0.246	0.749	-0.325845	0.328438	0.244	1.0082	0.508
10	0.304	0.837	-0.306063	0.363202	0.303	1.0033	0.531
11	0.266	0.748	-0.300144	0.355615	0.252	1.05556	0.639
12	0.325	0.739	-0.329554	0.439783	0.276	1.17754	0.658
13	0.252	0.926	-0.355325	0.272138	0.255	0.988235	0.458
14	0.269	1.071	-0.429784	0.251167	0.262	1.02672	0.447

## Sheet: sham
Subject - number	CMJ Jump Height from Flight T [m]	CMJ - Jump T [s]	Contermovement depth[m]	RSImod	SJ Jump Height from Flight T [m]	EUR	DJ-RSI
1	0.229	0.861	-0.274836	0.26597	0.233	0.982833	0.745
2	0.225	0.764	-0.326372	0.294503	0.246	0.914634	0.494
3	0.215	0.935	-0.333666	0.229947	0.217	0.990783	0.276
4	0.243	0.964	-0.311188	0.252075	0.238	1.02101	0.351
5	0.298	1.09	-0.49372	0.273394	0.286	1.04196	0.517
6	0.211	0.782	-0.352934	0.269821	0.198	1.06566	0.309
7	0.29	0.854	-0.356837	0.339578	0.266	1.09023	0.442
8	0.226	0.757	-0.277743	0.298547	0.232	0.974138	0.589
9	0.216	0.778	-0.309125	0.277635	0.207	1.04348	0.405
10	0.294	0.8	-0.302137	0.3675	0.276	1.06522	0.496
11	0.235	0.635	-0.221459	0.370079	0.203	1.15764	0.513
12	0.311	0.781	-0.349548	0.398207	0.256	1.21484	0.515
13	0.224	0.889	-0.316311	0.251969	0.229	0.978166	0.391
14	0.232	1.152	-0.414072	0.201389	0.237	0.978903	0.352

## Sheet: 2mA
Subject - number	CMJ Jump Height from Flight T [m]	CMJ - Jump T [s]	Contermovement depth[m]	RSImod	SJ Jump Height from Flight T [m]	EUR	DJ-RSI
1	0.274	0.675	-0.23953	0.405926	0.27	1.01481	0.62
2	0.271	0.697	-0.275078	0.388809	0.264	1.02652	0.538
3	0.257	0.98	-0.391695	0.262245	0.244	1.05328	0.279
4	0.252	0.969	-0.352211	0.260062	0.242	1.04132	0.406
5	0.304	0.99	-0.469086	0.307071	0.279	1.08961	0.622
6	0.212	0.729	-0.290436	0.290809	0.202	1.0495	0.267
7	0.269	0.774	-0.301964	0.347545	0.24	1.12083	0.47
8	0.24	0.762	-0.325293	0.314961	0.226	1.06195	0.575
9	0.228	0.848	-0.344108	0.268868	0.218	1.04587	0.362
10	0.283	0.882	-0.335536	0.320862	0.286	0.98951	0.663
11	0.23	0.626	-0.243177	0.367412	0.216	1.06481	0.587
12	0.298	0.742	-0.280029	0.401617	0.269	1.10781	0.668
13	0.245	1.016	-0.349425	0.241142	0.258	0.949612	0.392
14	0.232	0.937	-0.333604	0.247599	0.234	0.991453	0.441

## Sheet: spps
JUMPH0	JUMPH1	JUMPH2	JUMPH3	JumpT0	JumpT1	JumpT2	JumpT3	Depth0	Depth1	Depth2	Depth3	RSImod0	RSImod1	RSImod2	RSImod3	EUR0	EUR1	EUR2	EUR3	RSI0	RSI1	RSI2	RSI3	RelativemaxF0	RelativemaxF1	RelativemaxF2	RelativemaxF3	RelativemaxP0	RelativemaxP1	RelativemaxP2	RelativemaxP3	PositiveFI0	PositiveFI1	PositiveFI2	PositiveFI3
25.9	22.9	27.4	28.7	0.806	0.861	0.675	0.771	31.3617	27.4836	23.953	29.5858	0.32134	0.26597	0.405926	0.372244	1.15625	0.982833	1.01481	1.01413	0.644	0.745	0.62	0.686	204.6	206.7	246.5	231.6	42.26	37.56	42.61	44.45	180.5	158.4	185.5	197.7
24.9	22.5	27.1	29.4	0.803	0.764	0.697	0.803	29.7976	32.6372	27.5078	32.3253	0.310087	0.294503	0.388809	0.366127	1.05063	0.914634	1.02652	1.04626	0.421	0.494	0.538	0.574	212.5	212.9	229.1	236.2	41.49	39.19	42.12	44.38	210.9	215.7	225.7	246.8
22.5	21.5	25.7	27.7	0.968	0.935	0.98	0.915	33.3679	33.3666	39.1695	33.2041	0.232438	0.229947	0.262245	0.302732	1.00446	0.990783	1.05328	1.02214	0.284	0.276	0.279	0.461	192.1	190.5	191.4	199.4	38.3	36.87	39.49	42.69	280.8	268	288.3	312.4
25.2	24.3	25.2	29.2	0.924	0.964	0.969	0.82	32.9481	31.1188	35.2211	31.9525	0.272727	0.252075	0.260062	0.356098	1.22927	1.02101	1.04132	1.14961	0.535	0.351	0.406	0.458	225.9	202.7	193.6	231.7	40.69	38.67	37.49	42.8	229.7	200.9	219.2	241.4
29.7	29.8	30.4	32	0.965	1.09	0.99	0.972	35.9672	49.372	46.9086	43.6616	0.307772	0.273394	0.307071	0.329218	0.99	1.04196	1.08961	1.04235	0.679	0.517	0.622	0.7	203.6	226.2	221.7	209.1	44.62	42.5	43.44	45.15	232.2	256.1	260.9	263.2
22.4	21.1	21.2	23.8	0.692	0.782	0.729	0.755	24.9593	35.2934	29.0436	30.8659	0.323699	0.269821	0.290809	0.315232	1.10891	1.06566	1.0495	1.00847	0.406	0.309	0.267	0.33	236.1	222.9	213.1	219.3	36.99	33.8	35.68	35.69	217.8	224.8	215.6	226.4
25.3	29	26.9	27	0.826	0.854	0.774	0.755	33.5833	35.6837	30.1964	30.6063	0.306295	0.339578	0.347545	0.357616	1.09524	1.09023	1.12083	1.02273	0.485	0.442	0.47	0.465	214.4	203.4	208.6	232.2	42.16	44.08	42.97	45.26	277.2	292.4	282.5	292.5
24.5	22.6	24	24.9	0.689	0.757	0.762	0.781	30.1671	27.7743	32.5293	27.7424	0.355588	0.298547	0.314961	0.318822	1.0041	0.974138	1.06195	1.0375	0.646	0.589	0.575	0.598	242.8	225.2	238.5	235	38.53	36.32	38.77	37.53	241.2	218.2	223.1	227.2
20.4	21.6	22.8	24.6	1.079	0.778	0.848	0.749	30.9916	30.9125	34.4108	32.5845	0.189064	0.277635	0.268868	0.328438	1.17241	1.04348	1.04587	1.0082	0.339	0.405	0.362	0.508	181.6	213.2	210.2	227.5	32.92	31.7	32.85	35.33	256.6	262.4	271.5	289.1
25.4	29.4	28.3	30.4	0.831	0.8	0.882	0.837	19.5926	30.2137	33.5536	30.6063	0.305656	0.3675	0.320862	0.363202	0.92029	1.06522	0.98951	1.0033	0.406	0.496	0.663	0.531	218.6	229	217	243.2	48.19	45.57	43.33	44.86	257.1	257.4	262.6	284.7
23.5	23.5	23	26.6	0.77	0.635	0.626	0.748	29.6139	22.1459	24.3177	30.0144	0.305195	0.370079	0.367412	0.355615	1.06335	1.15764	1.06481	1.05556	0.581	0.513	0.587	0.639	202.9	239.3	227.6	210.8	39.57	43.23	41.38	43.76	205.4	198	208.5	222.3
32.4	31.1	29.8	32.5	0.766	0.781	0.742	0.739	30.6269	34.9548	28.0029	32.9554	0.422977	0.398207	0.401617	0.439783	1.16547	1.21484	1.10781	1.17754	0.545	0.515	0.668	0.658	236.4	224.8	234.1	249.2	51.32	47.94	50.13	48.98	224.1	243.3	210.3	251.2
21.5	22.4	24.5	25.2	1.029	0.889	1.016	0.926	28.0254	31.6311	34.9425	35.5325	0.208941	0.251969	0.241142	0.272138	0.870445	0.978166	0.949612	0.988235	0.508	0.391	0.392	0.458	199.8	218.9	212.7	237.3	37.85	35.84	39.58	37.53	197	228.6	219.9	247.9
25.2	23.2	23.2	26.9	0.94	1.152	0.937	1.071	35.3219	41.4072	33.3604	42.9784	0.268085	0.201389	0.247599	0.251167	1.07234	0.978903	0.991453	1.02672	0.541	0.352	0.441	0.447	214.4	217.6	210.9	245.6	44.15	40.43	40.85	43.61	348.2	322.8	326.6	360.4
